# Supplementary material for: Barriers and Facilitators to Conversation: A Qualitative Exploration of the Experiences of People with Parkinson’s and Their Close Communication Partners
Source: Brain Sci. 2022 Jul 19;12(7):944. doi: 10.3390/brainsci12070944 (PMC9321478; doi:10.3390/brainsci12070944)
Supplement: Supplementary file 1 [file brainsci-12-00944-s001.zip]

Archive with 1 entries (1 files):
- brainsci-1808917-supplementary.pdf
